# Supplementary material for: Depression in Chinese Patients with Cleft Lip and/or Palate: A Preliminary Study
Source: J Clin Med. 2023 Feb 8;12(4):1366. doi: 10.3390/jcm12041366 (PMC9959099; doi:10.3390/jcm12041366)
Supplement: Supplementary file 1 [file jcm-12-01366-s001.zip]

Archive with 1 entries (1 files):
- jcm-2080031-supplementary.docx
